# Supplementary material for: Comparative Analysis of Intestinal Microbiota Between Tetrodotoxin-Containing and Tetrodotoxin-Free Takifugu rubripes
Source: Mar Drugs. 2025 Mar 24;23(4):140. doi: 10.3390/md23040140 (PMC12028943; doi:10.3390/md23040140)
Supplement: Supplementary file 1 [file marinedrugs-23-00140-s001.zip › marinedrugs-3491259-supplementary/marinedrugs-3491259-supplementary.xlsx]

## Sheet: Table S1. TTX concentration
Table S1. Muscular TTX concentration of wild and captive Takifugu rubripes
Sample ID	Group	Conc (µg/kg)
WHI1	Wild	260
WHI2	Wild	45.8
WHI3	Wild	35.4
WHI4	Wild	110
WHI5	Wild	77.1
WHI6	Wild	56.4
WHI7	Wild	280
WHI8	Wild	3.9
WHI9	Wild	22.8
WHI10	Wild	29.2
WHI11	Wild	120
WHI12	Wild	51.1
WHI13	Wild	68.9
WHI14	Wild	34.3
WHI15	Wild	16.7
CHI1	Captive	< 1
CHI2	Captive	< 1
CHI3	Captive	< 1
CHI4	Captive	< 1
CHI5	Captive	< 1
CHI6	Captive	< 1
CHI7	Captive	< 1
CHI8	Captive	< 1
CHI9	Captive	< 1
CHI10	Captive	< 1
CHI11	Captive	< 1
CHI12	Captive	< 1
CHI13	Captive	< 1
CHI14	Captive	< 1
CHI15	Captive	< 1

## Sheet: Table S2. Results of 16S seq
Table S2. Overall results of 16S rRNA sequencing
Sample ID	Raw PE	Raw Tags	Clean Tags	Effective Tags	Average Length(nt)	Effective Tags ratio (%)
CHI1	106234	83187	78738	50899	406	47.91
CHI2	115937	114548	113201	51849	405	44.72
CHI3	83763	58224	54227	30121	415	35.96
CHI4	106737	105534	104277	51176	407	47.95
CHI5	106633	103827	102193	52646	410	49.37
CHI6	109088	107406	105854	54939	407	50.36
CHI7	103185	100657	98836	44445	411	43.07
CHI8	117417	115088	113413	58378	408	49.72
CHI9	119299	115458	114125	59586	405	49.95
CHI10	112494	111115	109545	55464	406	49.3
CHI11	111809	110207	108781	58455	406	52.28
CHI12	113785	94870	89423	54891	404	48.24
CHI13	112431	97812	94977	42966	411	38.22
CHI14	112583	110821	109083	51996	407	46.18
CHI15	102770	101659	100315	54278	407	52.82
WHI1	113873	112450	110848	51429	406	45.16
WHI2	109266	107595	106162	50787	408	46.48
WHI3	117345	115274	113018	50497	423	43.03
WHI4	100895	99279	97694	55021	416	54.53
WHI5	107441	105866	104141	51386	410	47.83
WHI6	80088	78611	77359	31754	413	39.65
WHI7	105401	103773	102097	56290	406	53.41
WHI8	112633	110900	109361	54829	406	48.68
WHI9	118722	116187	114005	50867	406	42.85
WHI10	108513	105339	103251	42699	414	39.35
WHI11	102642	100817	99016	52117	406	50.78
WHI12	119987	117478	115004	53559	423	44.64
WHI13	111055	109400	107646	55349	406	49.84
WHI14	113232	111144	109459	52546	407	46.41
WHI15	119255	115664	113349	51157	416	42.9

## Sheet: Table S3. Alpha index
Table S3. Summary of the Alpha diversity index
Sample name	observed_species	shannon	simpson	chao1	ACE	goods_coverage
CHI1	151	1.621	0.422	196.15	187.012	0.999
CHI2	229	1.946	0.603	276.667	284.522	0.998
CHI3	280	3.996	0.869	300.036	295.287	0.999
CHI4	248	1.972	0.576	376.459	358.294	0.997
CHI5	533	3.249	0.774	692.065	705.769	0.994
CHI6	151	2.062	0.604	209.235	198.713	0.998
CHI7	264	3.214	0.817	316.872	326.159	0.998
CHI8	168	2.527	0.757	195.029	206.826	0.998
CHI9	170	1.795	0.576	207.243	222.432	0.998
CHI10	181	1.58	0.396	222.438	230.21	0.998
CHI11	310	2.058	0.584	382.226	382.394	0.997
CHI12	138	1.679	0.589	180	177.507	0.998
CHI13	551	4.623	0.882	576.243	590.33	0.997
CHI14	367	2.994	0.742	475.943	503.519	0.996
CHI15	308	2.575	0.679	415.018	429.632	0.996
WHI1	293	1.341	0.266	386.965	396.642	0.996
WHI2	440	2.014	0.455	611.034	634.716	0.994
WHI3	188	4.01	0.873	223.69	239.21	0.998
WHI4	201	3.018	0.741	264	278.396	0.998
WHI5	240	2.698	0.66	299.167	307.47	0.998
WHI6	292	3.917	0.854	320.2	320.382	0.998
WHI7	250	1.088	0.198	335.213	357.741	0.997
WHI8	409	1.519	0.265	544.474	563.194	0.995
WHI9	293	1.525	0.275	393.737	370.979	0.997
WHI10	427	5.077	0.874	462.5	477.41	0.998
WHI11	416	1.898	0.345	549.987	569.849	0.995
WHI12	387	2.222	0.516	562.052	558.52	0.995
WHI13	425	1.631	0.287	592.075	623.173	0.994
WHI14	582	1.815	0.311	791.173	862.256	0.992
WHI15	390	4.745	0.866	447.13	439.9	0.997

## Sheet: Table S4. Alpha in group
Table S4. Summary of the Alpha diversity index in group
Group	observed_species	shannon	simpson	chao1	ACE	goods_coverage
Captive	269	2.526	0.658	334.775	339.907	0.997
Wild	348	2.568	0.519	452.226	466.656	0.996
